# Supplementary material for: The Acute Effect of Increasing Resistance Training Workload Volume on Muscle Damage Markers and Performance in Heavy Resistance-Trained Youth Athletes
Source: Sports (Basel). 2026 Apr 3;14(4):142. doi: 10.3390/sports14040142 (PMC13119994; doi:10.3390/sports14040142)
Supplement: Supplementary file 1 [file sports-14-00142-s001.zip]

Archive with 1 entries (1 files):
- sports-4126722-supplementary.pdf
